# Supplementary material for: Bladder cancer organoids as a functional system to model different disease stages and therapy response
Source: Nat Commun. 2023 Apr 18;14:2214. doi: 10.1038/s41467-023-37696-2 (PMC10113240; doi:10.1038/s41467-023-37696-2)
Supplement: Supplementary file 4 — Supplementary Data 1-7 [file 41467_2023_37696_MOESM4_ESM.zip]

Archive with 18 entries (17 files):
- Supplementary Data/
- __MACOSX/._Supplementary Data
- Supplementary Data/Supplementary Data 4.xlsx
- __MACOSX/Supplementary Data/._Supplementary Data 4.xlsx
- Supplementary Data/.DS_Store
- __MACOSX/Supplementary Data/._.DS_Store
- Supplementary Data/Supplementary Data 5.xlsx
- __MACOSX/Supplementary Data/._Supplementary Data 5.xlsx
- Supplementary Data/Supplementary Data 2.xlsx
- __MACOSX/Supplementary Data/._Supplementary Data 2.xlsx
- Supplementary Data/Supplementary Data 3.xlsx
- __MACOSX/Supplementary Data/._Supplementary Data 3.xlsx
- Supplementary Data/Supplementary Data 1.xlsx
- __MACOSX/Supplementary Data/._Supplementary Data 1.xlsx
- Supplementary Data/Supplementary Data 6.xlsx
- __MACOSX/Supplementary Data/._Supplementary Data 6.xlsx
- Supplementary Data/Supplementary Data 7.xlsx
- __MACOSX/Supplementary Data/._Supplementary Data 7.xlsx
