# Supplementary material for: Bladder cancer organoids as a functional system to model different disease stages and therapy response
Source: Nat Commun. 2023 Apr 18;14:2214. doi: 10.1038/s41467-023-37696-2 (PMC10113240; doi:10.1038/s41467-023-37696-2)
Supplement: Supplementary file 4 — Supplementary Data 1-7 [file 41467_2023_37696_MOESM4_ESM.zip › Supplementary Data/Supplementary Data 4.xlsx]

## Sheet: Supplementary Data 4
Supplementary Data 4. Muscle invasive sample mutation frequencies in our cohort and tcga cohort. amp, amplification; homo_del, homo-deletion; hemi_del, hemi-deletion; SNV, single nucleotide variants; tcga, The Cancer Genome Atlas.
Gene	snv_inhouse	homo_del_inhouse	hemi_del_inhouse	gain_inhouse	amp_inhouse	snv_tcga	homo_del_tcga	hemi_del_tcga	gain_tcga	amp_tcga
PIK3CA	0	0	0	0.4	0	0.0395062	0	0.00396825	0.480159	0.126984
FGFR3	0	0	0	0.2	0.2	0.0246914	0	0.063745	0.338645	0.0318725
HRAS	0	0	0.4	0.2	0	0	0.0078125	0.191406	0.226562	0.00390625
EGFR	0	0	0	0.2	0	0.00246914	0	0.0121951	0.455285	0.0528455
PTEN	0	0	0	0	0	0.00493827	0.011811	0.0866142	0.318898	0.00787402
TSC1	0	0	0.4	0.4	0	0.00740741	0	0.162791	0.344961	0.0232558
NF1	0	0	0	0.2	0	0.00493827	0	0.0122449	0.473469	0.0816327
ARID1A	0	0	0	0.2	0	0.0444444	0	0.0393701	0.429134	0.0275591
EP300	0.2	0	0.2	0	0	0.0222222	0	0.101167	0.33463	0.0116732
KMT2D	0	0	0	0.2	0	0.0395062	0	0.0313725	0.482353	0.0156863
YAP1	0	0	0.2	0.4	0	0.00493827	0	0.0671937	0.335968	0.0316206
KMT2A	0	0	0.4	0.2	0	0.0197531	0	0.0944882	0.338583	0.015748
KMT2C	0	0	0	0.2	0	0.037037	0	0.027451	0.447059	0.027451
CREBBP	0	0	0.2	0.2	0	0.00987654	0.00772201	0.100386	0.293436	0.015444
CDKN2A	0	0.4	0.2	0	0.2	0.00246914	0.222222	0.148148	0.255144	0.0288066
CCND3	0	0	0	0	0	0	0	0.0193798	0.418605	0.0348837
E2F3	0	0	0	0	0	0	0	0.0176991	0.402655	0.0663717
CCND1	0	0	0	0.4	0.2	0.00246914	0	0.0215517	0.405172	0.0646552
CCNE1	0	0	0	0.4	0	0	0	0.012931	0.405172	0.0948276
TP53	0.4	0	0	0	0	0.0691358	0.00387597	0.182171	0.290698	0.00775194
RB1	0.2	0.2	0	0.2	0	0.0197531	0.0121951	0.138211	0.321138	0.0203252
MDM2	0	0	0	0.2	0	0	0	0.0163934	0.504098	0.0327869
CDKN1A	0	0	0	0	0	0.00246914	0	0.02	0.424	0.036
