# Supplementary material for: Bladder cancer organoids as a functional system to model different disease stages and therapy response
Source: Nat Commun. 2023 Apr 18;14:2214. doi: 10.1038/s41467-023-37696-2 (PMC10113240; doi:10.1038/s41467-023-37696-2)
Supplement: Supplementary file 4 — Supplementary Data 1-7 [file 41467_2023_37696_MOESM4_ESM.zip › Supplementary Data/Supplementary Data 3.xlsx]

## Sheet: Supplementary Data 3
Supplementary Data 3. Non-muscle invasive sample mutation frequencies in our cohort and msk cohort. amp, amplification; homo_del, homo-deletion; hemi_del, hemi-deletion; msk, Memorial Sloan Kettering; SNV, single nucleotide variants.
Gene	snv_inhouse	homo_del_inhouse	hemi_del_inhouse	gain_inhouse	amp_inhouse	snv_msk	homo_del_msk	amp_msk
PIK3CA	0.6	0	0	0.4	0	0.304762	0	0
FGFR3	0.5	0	0	0.1	0.1	0.466667	0	0.0190476
HRAS	0	0	0.2	0.3	0	0.0380952	0	0
EGFR	0	0	0	0.3	0.1	0.0285714	0	0
PTEN	0	0	0	0.2	0	0.0190476	0	0
TSC1	0	0	0.3	0.3	0	0.114286	0	0
NF1	0	0	0	0.1	0.2	0.142857	0	0
ARID1A	0.3	0	0	0.2	0	0.342857	0	0
EP300	0	0	0.1	0.3	0	0.171429	0	0
KMT2D	0.2	0	0	0.2	0.1	0	0	0
YAP1	0	0	0	0.3	0	0	0.00952381	0
KMT2A	0	0	0.1	0.2	0	0	0	0
KMT2C	0.1	0	0	0.3	0.1	0	0	0
CREBBP	0.1	0	0	0.3	0	0.228571	0	0
CDKN2A	0	0.1	0.1	0.3	0.1	0.047619	0.161905	0
CCND3	0	0	0	0.3	0.1	0.0190476	0	0.00952381
E2F3	0	0	0	0.2	0	0.0190476	0	0.0285714
CCND1	0	0	0	0.2	0.1	0.00952381	0	0.0666667
CCNE1	0	0	0	0.2	0	0	0	0
TP53	0.1	0	0.2	0.2	0.1	0.257143	0	0
RB1	0.2	0	0	0.1	0.2	0.0380952	0.0190476	0
MDM2	0	0	0	0.2	0.1	0.00952381	0	0.0666667
CDKN1A	0.2	0	0	0.4	0	0.161905	0	0
