# Supplementary material for: Bladder cancer organoids as a functional system to model different disease stages and therapy response
Source: Nat Commun. 2023 Apr 18;14:2214. doi: 10.1038/s41467-023-37696-2 (PMC10113240; doi:10.1038/s41467-023-37696-2)
Supplement: Supplementary file 4 — Supplementary Data 1-7 [file 41467_2023_37696_MOESM4_ESM.zip › Supplementary Data/Supplementary Data 1.xlsx]

## Sheet: Supplementary Data 1
Supplementary Data 1. List of 49 bladder cancer (BLCa) samples tested to generate organoid derivation. If different samples are derived from the same patient at different time points, previous samples are reported in brackets in the Sample ID column. PDO, patient-derived organoid; F, female; HG, high-grade; LG, low-grade; M, male; N/C, no comment; Tis, carcinoma in situ; TUR-B, transurethral rese…
Sample ID	Age (Years) at sampling	Sex	Specimen	Tumor stage and grade	PDO formation	Comments
BLCa30	66	M	TUR-B	Ta HG	yes	N/C
BLCa34	77	M	TUR-B	Ta LG	yes	N/C
BLCa35	81	M	TUR-B	Ta HG	yes	N/C
BLCa43	67	M	TUR-B	Ta LG	yes	N/C
BLCa51	67	M	TUR-B	Ta LG	yes	N/C
BLCa57 (BLCa51)	68	M	Cystectomy	Ta LG	yes	N/C
BLCa60	72	M	Cystectomy	Ta LG	yes	N/C
BLCa69	65	M	TUR-B	Ta HG	yes	N/C
BLCa77	69	M	TUR-B	Ta HG	yes	N/C
BLCa81 (BLCa69)	66	M	TUR-B	Ta HG and Tis	yes	N/C
BLCa113	78	M	TUR-B (Neobladder)	Ta HG	yes	N/C
BLCa127 (BLCa113)	78	M	TUR-B (Neobladder)	Ta HG	yes	N/C
BLCa136 (BLCa69, BLCa81)	67	M	TUR-B	Ta HG	yes	N/C
BLCa46	78	F	TUR-B	T≥1 HG	yes	N/C
BLCa50	67	M	TUR-B	T≥1 HG	yes	N/C
BLCa61	73	M	Cystectomy	T1 HG	yes	N/C
BLCa82	71	M	TUR-B	T1 HG	yes	N/C
BLCa85	74	M	TUR-B	T1 HG	yes	N/C
BLCa100	63	M	Cystectomy	yT1 HG	yes	N/C
BLCa112 (BLCa51, BLCa57)	69	M	Nephroureterectomy	T1 HG	yes	N/C
BLCa66	68	M	Cystectomy	yT1 HG	yes	N/C
BLCa93	72	M	TUR-B	T2 HG	yes	N/C
BLCa22	59	M	Cystectomy	T2a HG	yes	N/C
BLCa26	70	M	TUR-B	T2a HG	yes	N/C
BLCa27	74	M	Cystectomy	T2a HG	yes	N/C
BLCa115	84	M	Cystectomy	T2b HG	yes	N/C
BLCa40 (BLCa35)	81	M	Cystectomy	T2b HG	yes	N/C
BLCa86 (BLCa85)	74	M	Cystectomy	T2b HG	yes	N/C
BLCa92	69	M	Cystectomy	T3a HG	yes	N/C
BLCa41	66	M	TUR-B	T3a HG	yes	N/C
BLCa47	69	F	Cystectomy	T3a HG	yes	N/C
BLCa48 (BLCa29)	78	M	Cystectomy	T3b HG	yes	N/C
BLCa53	80	M	TUR-B	T3a HG	yes	N/C
LN_BLCa1	59	F	Nephroureterectomy	T3a HG	yes	N/C
BLCa98	83	M	Cystectomy	T3a HG	yes	N/C
BLCa33	71	M	Cystectomy	yT3b HG	yes	N/C
BLCa125	55	M	Cystectomy	yT3b HG	yes	N/C
BLCa111	91	M	Cystectomy	T3b HG	yes	N/C
BLCa63	71	M	TUR-B	T4a HG	yes	N/C
BLCa114	58	M	Cystectomy	T4b HG	yes	N/C
BLCa18	42	F	TUR-B	T1 HG	no	not enough viable cells
BLCa19 (BLCa18)	42	F	Cystectomy	T1 HG	no	not enough viable cells
BLCa29	77	M	TUR-B	T1 HG and Tis	no	debris and not enough viable cells
BLCa87	62	M	TUR-B	T2 HG	no	not enough viable cells
BLCa23	65	M	TUR-B	T3 HG	no	not enough viable cells
BLCa32 (BLCa23)	65	M	Needle biopsy	T3 HG	no	not enough viable cells
BLCa68 (BLCa23, BLCa32)	66	M	TUR-B	T3 HG	no	debris and not enough viable cells
BLCa102	62	M	Cystectomy	T3 HG	no	debris and not enough viable cells
BLCa71	64	M	Cystectomy	T3b HG	no	contamination
