# Supplementary material for: Bladder cancer organoids as a functional system to model different disease stages and therapy response
Source: Nat Commun. 2023 Apr 18;14:2214. doi: 10.1038/s41467-023-37696-2 (PMC10113240; doi:10.1038/s41467-023-37696-2)
Supplement: Supplementary file 5 — Source Data [file 41467_2023_37696_MOESM5_ESM.xlsx]

## Sheet: Fig.1e
Source data Fig.1e
BLCa30		BLCa34		BLCa51		BLCa60		BLCa77		BLCa22		BLCa26		BLCa40		BLCa53		BLCa86
0h	96h	0h	96h	0h	96h	0h	96h	0h	96h	0h	96h	0h	96h	0h	96h	0h	96h	0h	96h
1.08979	2.19677	0.913413	0.943608	0.940786	1.09089	0.944522	1.9077	0.778384	0.562958	0.69879	0.710444	0.744458	2.37118	0.969193	1.67824	1.00827	1.29975	1.12101	1.84899
1.00557	2.23876	0.902866	0.824315	1.12729	1.06938	0.973507	1.76251	1.102	0.67898	1.29718	0.607351	0.960156	3.37178	0.93154	1.55795	0.88934	1.36055	0.929998	2.09214
0.841222	2.32653	0.897979	0.625492	0.906152	0.837015	0.987546	1.79358	1.06342	0.583307	0.848947	0.974899	1.43349	1.8574	0.936756	1.68231	1.17016	1.64663	0.88347	1.72532
1.05844	2.45922	1.28574	0.749909	0.885792	2.27254	1.09443	2.23541	1.08066	0.88686	1.14926	0.730614	1.08898	2.62133	0.970823	1.47824	0.9469	1.55547	1.09116	1.30334
1.00497	2.6382		0.595653	1.13998	2.23098			0.975524	1.05022	1.00583	0.795607	0.772918	2.47454	1.19169	1.46308	0.985322	1.81327	0.833228
	3.08955		0.672888		2.43522				0.877533		0.831466		2.79509		1.50628		1.88723	1.18807
	3.31508		0.728987		2.75312						0.983864		2.22738		1.67188		1.72225	0.953052
	2.98575		0.69694		2.17315						1.03989		2.5719				2.04257
	1.88583
	2.08439

## Sheet: Fig. 2b
Source data Fig. 2b
Model	Number of solid organoids	Number of hollow organoids	Number of mixed organoids	Total number of organoids per image
BLCa26_1	1	0	0	1
BLCa26_2	1	0	0	1
BLCa26_3	1	0	0	1
BLCa26_4	1	0	1	2
BLCa26_5	5	0	0	5
BLCa27_1	2	0	0	2
BLCa27_2	3	0	0	3
BLCa27_3	1	1	0	2
BLCa27_4	2	3	0	5
BLCa27_5	1	1	0	2
BLCa30_1	2	64	10	76
BLCa30_2	1	11	3	15
BLCa30_3	1	56	9	66
BLCa30_4	0	32	8	40
BLCa30_5	0	31	14	45
BLCa41_1	3	0	0	3
BLCa41_2	6	1	0	7
BLCa41_3	7	0	0	7
BLCa41_4	4	0	0	4
BLCa41_5	7	0	0	7
BLCa43_1	0	12	0	12
BLCa43_2	1	5	2	8
BLCa43_3	0	9	4	13
BLCa43_4	0	3	6	9
BLCa43_5	0	6	4	10
BLCa48_1	8	0	0	8
BLCa48_2	2	0	0	2
BLCa48_3	3	0	0	3
BLCa48_4	5	0	0	5
BLCa48_5	5	0	0	5
BLCa51_1	0	12	1	13
BLCa51_2	0	12	0	12
BLCa51_3	0	11	0	11
BLCa51_4	1	23	1	25
BLCa51_5	1	16	3	20
BLCa53_1	5	1	1	7
BLCa53_2	3	1	1	5
BLCa53_3	2	0	0	2
BLCa53_4	4	0	0	4
BLCa53_5	2	0	0	2
BLCa63_1	5	1	1	7
BLCa63_2	6	0	0	6
BLCa63_3	8	0	2	10
BLCa63_4	8	1	1	10
BLCa66_1	3	0	0	3
BLCa66_2	4	0	0	4
BLCa66_3	5	0	0	5
BLCa66_4	1	0	0	1
BLCa66_5	2	0	0	2
BLCa77_1	2	1	0	3
BLCa77_2	3	0	3	6
BLCa77_3	1	0	2	3
BLCa77_4	3	1	11	15
BLCa77_5	2	1	6	9
BLCa93_1	3	0	0	3
BLCa93_2	2	0	0	2
BLCa93_3	1	0	0	1
BLCa93_4	2	0	0	2
BLCa93_5	4	0	0	4
BLCa100_1	0	1	2	3
BLCa100_2	5	0	0	5
BLCa100_3	0	0	3	3
BLCa100_4	0	0	1	1
BLCa100_5	1	0	0	1
BLCa111_1	4	0	0	4
BLCa111_2	4	0	0	4
BLCa111_3	4	0	0	4
BLCa111_4	5	0	1	6
BLCa111_5	4	0	0	4
BLCa114_1	4	0	3	7
BLCa114_2	7	0	2	9
BLCa114_3	6	1	1	8
BLCa114_4	2	1	2	5
BLCa114_5	2	0	1	3
BLCa115_1	2	0	0	2
BLCa115_2	1	0	1	2
BLCa115_3	5	1	0	6
BLCa115_4	6	2	2	10
BLCa115_5	2	3	1	6
BLCa136_1	0	0	25	25
BLCa136_2	0	4	28	32
BLCa136_3	0	2	23	25
BLCa136_4	0	0	11	11
BLCa136_5	0	0	5	5
BLCa125_1	1	0	0	1
BLCa125_2	1	0	0	1
BLCa125_3	3	0	0	3
BLCa125_4	2	0	0	2
BLCa125_5	1	0	0	1
BLCa127_1	0	0	1	1
BLCa127_2	1	0	1	2
BLCa127_3	1	0	1	2
BLCa127_4	1	2	2	5
BLCa127_5	2	0	0	2
BLCa22_1	2	2	0	4
BLCa22_2	7	4	0	11
BLCa22_3	1	1	1	3
BLCa22_4	6	2	0	8
BLCa22_5	1	2	0	3
BLCa33_1	3	1	25	29
BLCa33_2	4	11	22	37
BLCa33_3	2	0	17	19
BLCa33_4	2	2	26	30
BLCa33_5	7	7	10	24
BLCa34_1	1	7	0	8
BLCa34_2	4	4	2	10
BLCa34_3	0	6	1	7
BLCa34_4	19	44	6	69
BLCa34_5	0	15	3	18
BLCa35_1	2	0	1	3
BLCa35_2	6	0	0	6
BLca35_3	6	0	0	6
BLCa35_4	3	1	0	4
BLCa35_5	5	1	0	6
BLCa40_1	7	0	6	13
BLCa40_2	7	0	4	11
BLCa40_3	6	0	5	11
BLCa40_4	3	0	2	5
BLCa40_5	5	0	7	12
BLCa46_1	2	1	0	3
BCLa46_2	1	2	0	3
BLca46_3	1	0	0	1
BLCa46_4	0	0	1	1
BLCa46_5	1	0	0	1
BLCa47_1	1	0	0	1
BLCa47_2	2	0	0	2
BLCa47_3	2	0	0	2
BLCa47_4	1	0	0	1
BLCa47_5	3	0	0	3
BLCa50_1	3	0	1	4
BLCa50_2	1	0	1	2
BLCa50_3	2	1	0	3
BLCa50_4	1	1	0	2
BLCa50_5	1	0	1	2
BLCa57_1	0	3	0	3
BLCa57_2	0	7	0	7
BLCa57_3	1	3	0	4
BLCa57_4	1	2	0	3
BLCa57_5	1	15	0	16
BLCa60_1	1	3	1	5
BLCa60_2	0	0	2	2
BLCa60_3	0	1	1	2
BLCa60_4	0	1	1	2
BLca61_1	0	7	0	7
BLca61_2	0	6	0	6
BLCa61_3	1	6	0	7
BLCa61_4	1	6	0	7
BLCa61_5	0	20	1	21
BLCa69_1	5	5	1	11
BLCa69_2	4	8	3	15
BLCa69_3	4	6	4	14
BLCa69_4	3	5	2	10
BLCa69_5	2	2	2	6
BLCa81_1	4	5	0	9
BLCa81_2	0	5	2	7
BLCa81_3	2	9	2	13
BLCa81_4	3	0	1	4
BLCa81_5	3	9	0	12
BLCa82_1	4	1	0	5
BLCa82_2	1	0	0	1
BLCa82_3	1	0	0	1
BLCa82_4	4	0	0	4
BLCa82_5	1	0	0	1
BLCa86_1	0	11	2	13
BLCa86_2	0	5	0	5
BLCa86_3	0	14	1	15
BLCA86_4	0	6	2	8
BLCa86_5	0	4	2	6
BLCa98_1	3	0	0	3
BLCa98_2	2	0	0	2
BLCa98_3	1	0	0	1
BLCa98_4	1	0	0	1
BLCa98_5	5	0	0	5
BLCa112_1	7	13	8	28
BLCa112_2	9	6	10	25
BLCa112_3	7	9	5	21
BLCa112_4	9	4	5	18
LN_BLCa1_1	0	15	7	22
LN_BLCa1_2	2	14	7	23
LN_BLCa1_3	0	10	8	18
LN_BLCa1_4	0	8	8	16
LN_BLCa1_5	0	16	10	26
BLCa113_1	6	7	7	20
BLCa113_2	10	3	23	36
BLCa113_3	2	1	5	8
BLCa113_4	2	0	9	11
BLCa113_5	2	0	9	11
BLCa85_1	0	2	0	2
BLCa85_2	0	3	0	3
BLCa85_3	0	3	0	3
BLCa85_4	0	10	0	10
BLCa85_5	0	6	0	6
BLCa92_1	5	0	0	5
BLCa92_2	5	0	0	5
BLCa92_3	8	0	0	8
BLCa92_4	9	0	0	9
Sum	506	753	504	1763
Fraction %	0.287011	0.427113	0.285876

## Sheet: Fig. 2c
Source Data Fig.2c
	Solid			Hollow			Mixed
	mean (%)	SD (%)	N	mean (%)	SD (%)	N	mean (%)	SD (%)	N
Ta LG (n=5)	8.33247	7.9838	5	72.4909	19.1472	5	18.6909	18.9563	5
Ta HG (n=8)	31	27.2921	8	30	28.7402	8	39.25	31.4677	8
T1 HG (n=8)	49.3546	36.4481	8	36.5978	39.2294	8	14.0543	17.3867	8
T2 HG (n=7)	61.2857	32.0037	7	25.9902	30.9675	7	12.7241	16.0403	7
T3/4 HG (n=12)	77.8148	34.6758	12	8.41667	16.9569	12	13.75	22.1816	12

## Sheet: Fig. 5b
Source data Fig. 5b
drug	gene	mut	beta	pval	fdr
bosutinib	ABL1	gain	-0.642437	0.50403	0.92424
bosutinib	SRC	gain	-0.416808	0.54531	0.92424
bosutinib	LYN	gain	1.05096	0.10297	0.572715
bosutinib	HCK	gain	-0.416808	0.54531	0.92424
bosutinib	CSK	gain	0.0771526	0.92471	0.982273
bosutinib	ABL2	gain	-0.23548	0.76279	0.982273
bosutinib	FGR	gain	-0.0397928	0.96476	0.982273
bosutinib	TEC	gain	0.0771526	0.92471	0.982273
bosutinib	LCK	gain	-0.0397928	0.96476	0.982273
bosutinib	CAMK1D	gain	-0.0859264	0.90777	0.982273
bosutinib	FRK	gain	-0.482003	0.53145	0.92424
bosutinib	FYN	gain	-0.482003	0.53145	0.92424
bosutinib	STK10	gain	-0.138582	0.86811	0.982273
bosutinib	EPHB4	gain	-0.317057	0.66406	0.97015
bosutinib	YES1	gain	-0.121341	0.88116	0.982273
bosutinib	MAP4K2	gain	0.0771526	0.92471	0.982273
bosutinib	PTK2	gain	1.05096	0.10297	0.572715
bosutinib	SYK	gain	-0.553302	0.48748	0.923742
bosutinib	MAP4K5	gain	-0.0859264	0.90777	0.982273
bosutinib	FER	gain	-0.138582	0.86811	0.982273
bosutinib	STK4	gain	-0.416808	0.54531	0.92424
bosutinib	STK24	gain	-0.298557	0.68281	0.982273
bosutinib	TBK1	gain	0.0771526	0.92471	0.982273
bosutinib	PTK2B	gain	0.414089	0.4592	0.923338
bosutinib	TNK2	gain	-0.317057	0.66406	0.97015
bosutinib	TXK	gain	0.0771526	0.92471	0.982273
bosutinib	CDK2	gain	-0.0397928	0.96476	0.982273
bosutinib	MAP2K1	gain	0.0771526	0.92471	0.982273
bosutinib	MAP2K2	gain	-0.537455	0.45121	0.917133
bosutinib	MAP3K2	gain	0.0771526	0.92471	0.982273
bosutinib	ALK	gain	0.0771526	0.92471	0.982273
bosutinib	TAOK3	gain	0.0771526	0.92471	0.982273
bosutinib	PRKAA1	gain	-0.317057	0.66406	0.97015
bosutinib	TNK2	gain	-0.317057	0.66406	0.97015
bosutinib	AAK1	gain	0.0771526	0.92471	0.982273
bosutinib	GAK	gain	0.0771526	0.92471	0.982273
bosutinib	BMP2K	gain	0.0771526	0.92471	0.982273
bosutinib	MAP3K3	gain	-0.617134	0.35995	0.866023
bosutinib	STK35	gain	-0.0859264	0.90777	0.982273
bosutinib	MAPK14	gain	-0.317057	0.66406	0.97015
bosutinib	TNIK	gain	-0.317057	0.66406	0.97015
bosutinib	MAP4K4	gain	0.0771526	0.92471	0.982273
bosutinib	MAP3K1	gain	-0.138582	0.86811	0.982273
bosutinib	MAP4K1	gain	-0.617134	0.35995	0.866023
bosutinib	MAP2K5	gain	0.0771526	0.92471	0.982273
bosutinib	MAP3K4	gain	-0.263512	0.7621	0.982273
crizotinib	ROS1	gain	-2.21847	0.09246	0.572715
erlotinib	EGFR	gain	-1.33901	0.0985	0.572715
erlotinib	ERBB2	gain	-1.443	0.10334	0.572715
erlotinib	NR1I2	gain	-1.33901	0.0985	0.572715
erlotinib	ERBB2	gain	-1.443	0.10334	0.572715
erlotinib	AAK1	gain	-1.443	0.10334	0.572715
erlotinib	ABL1	gain	-0.658963	0.40743	0.866023
erlotinib	ABL2	gain	-0.962053	0.27759	0.866023
erlotinib	BMP2K	gain	-1.443	0.10334	0.572715
erlotinib	EPHA6	gain	-1.443	0.10334	0.572715
erlotinib	GAK	gain	0.170637	0.87508	0.982273
erlotinib	MAPK9	gain	-1.71936	0.04591	0.572715
erlotinib	LCK	gain	-1.41001	0.13099	0.62808
erlotinib	MKNK2	gain	-1.69453	0.02831	0.572715
erlotinib	RIPK2	gain	-0.03395	0.97348	0.982273
erlotinib	SRC	gain	-0.84963	0.28215	0.866023
erlotinib	STK10	gain	-0.204123	0.84808	0.982273
erlotinib	ABCG2	gain	-1.443	0.10334	0.572715
erlotinib	ABCB1	gain	-1.33901	0.0985	0.572715
lapatinib	EGFR	gain	-2.32007	0.03746	0.572715
lapatinib	ERBB2	gain	-2.75126	0.0163	0.572715
lapatinib	ERBB4	gain	-3.24625	0.04143	0.572715
lapatinib	CYP3A4	gain	-2.32007	0.03746	0.572715
lapatinib	CYP2C8	gain	-1.43005	0.3906	0.866023
lapatinib	ABCB1	gain	-2.32007	0.03746	0.572715
lapatinib	ABCG2	gain	-2.75126	0.0163	0.572715
lapatinib	STK10	gain	-0.715159	0.6222	0.962015
lapatinib	SLK	gain	-1.43005	0.3906	0.866023
ponatinib	FGFR1	gain	-0.861262	0.07521	0.572715
ponatinib	FGFR3	gain	-0.363642	0.57992	0.92424
ponatinib	FGFR4	gain	-1.17058	0.05126	0.572715
ponatinib	SRC	gain	-1.13932	0.0228	0.572715
ponatinib	RET	gain	-0.363642	0.57992	0.92424
ponatinib	TEK	gain	-0.355525	0.25471	0.866023
ponatinib	FLT3	gain	-0.392837	0.50568	0.92424
ponatinib	LCK	gain	-0.415609	0.55795	0.92424
ponatinib	LYN	gain	-0.0838349	0.87592	0.982273
sunitinib	FLT3	gain	-0.731514	0.26495	0.866023
sunitinib	CSF1R	gain	0.0293693	0.97702	0.982273
sunitinib	RET	gain	-0.617882	0.40754	0.866023
sunitinib	ABCG2	gain	-0.617882	0.40754	0.866023
sunitinib	ABCB1	gain	0.112037	0.88071	0.982273
sunitinib	AAK1	gain	-0.617882	0.40754	0.866023
sunitinib	ABL1	gain	-0.0932855	0.87109	0.982273
sunitinib	ABL2	gain	-1.02206	0.14706	0.654767
sunitinib	AURKC	gain	0.467574	0.4841	0.923742
sunitinib	BMP2K	gain	-0.617882	0.40754	0.866023
sunitinib	CAMK1	gain	-0.617882	0.40754	0.866023
sunitinib	CAMK1D	gain	-0.839254	0.20351	0.718045
sunitinib	CAMK1G	gain	-1.32322	0.08092	0.572715
sunitinib	CAMK2A	gain	0.0293693	0.97702	0.982273
sunitinib	CAMK2B	gain	0.112037	0.88071	0.982273
sunitinib	CAMKK1	gain	-0.423665	0.564	0.92424
sunitinib	CAMKK2	gain	-0.617882	0.40754	0.866023
sunitinib	CLK1	gain	-0.423665	0.564	0.92424
sunitinib	CLK2	gain	-1.22102	0.07326	0.572715
sunitinib	CLK4	gain	0.0293693	0.97702	0.982273
sunitinib	DAPK2	gain	-0.617882	0.40754	0.866023
sunitinib	DAPK3	gain	0.467574	0.4841	0.923742
sunitinib	EPHA5	gain	-0.617882	0.40754	0.866023
sunitinib	EPHA6	gain	-0.617882	0.40754	0.866023
sunitinib	EPHA7	gain	0.112037	0.88071	0.982273
sunitinib	EPHB1	gain	0.112037	0.88071	0.982273
sunitinib	EPHB4	gain	0.112037	0.88071	0.982273
sunitinib	FER	gain	0.0293693	0.97702	0.982273
sunitinib	FGFR1	gain	-0.710745	0.35285	0.866023
sunitinib	FGFR3	gain	-0.617882	0.40754	0.866023
sunitinib	FGR	gain	-0.733154	0.35527	0.866023
sunitinib	FYN	gain	0.01838	0.9922	0.9922
sunitinib	GAK	gain	-0.617882	0.40754	0.866023
sunitinib	HCK	gain	-0.209728	0.74889	0.982273
sunitinib	INSR	gain	0.467574	0.4841	0.923742
sunitinib	JAK1	gain	-0.733154	0.35527	0.866023
sunitinib	JAK2	gain	0.454504	0.52492	0.92424
sunitinib	LCK	gain	-0.733154	0.35527	0.866023
sunitinib	LYN	gain	-0.84339	0.18149	0.707055
sunitinib	MAP3K4	gain	-0.0525073	0.94093	0.982273
sunitinib	MAP4K5	gain	-0.839254	0.20351	0.718045
sunitinib	MARK2	gain	-0.733154	0.35527	0.866023
sunitinib	MYLK2	gain	-0.209728	0.74889	0.982273
sunitinib	NEK2	gain	-1.32322	0.08092	0.572715
sunitinib	NTRK1	gain	-1.00198	0.10413	0.572715
sunitinib	PHKG2	gain	-0.617882	0.40754	0.866023
sunitinib	PRKAA1	gain	0.112037	0.88071	0.982273
sunitinib	PRKACA	gain	0.467574	0.4841	0.923742
sunitinib	PTK2	gain	-0.84339	0.18149	0.707055
sunitinib	RPS6KA2	gain	-0.0525073	0.94093	0.982273
sunitinib	RPS6KA5	gain	-0.839254	0.20351	0.718045
sunitinib	SRC	gain	-0.209728	0.74889	0.982273
sunitinib	STK10	gain	0.0293693	0.97702	0.982273
sunitinib	STK17A	gain	0.112037	0.88071	0.982273
sunitinib	STK17B	gain	-0.617882	0.40754	0.866023
sunitinib	STK38L	gain	-0.617882	0.40754	0.866023
sunitinib	STK4	gain	-0.209728	0.74889	0.982273
sunitinib	TTK	gain	-0.423665	0.564	0.92424
sunitinib	YES1	gain	-0.288976	0.61177	0.961353
erdafitinib	FGFR1	gain	-1.98906	0.08058	0.572715
erdafitinib	FGFR2	gain	-1.92198	0.07448	0.572715
erdafitinib	FGFR3	gain	-2.40606	0.00257	0.4114
erdafitinib	FGFR4	gain	-1.58558	0.13014	0.62808
erdafitinib	RET	gain	-2.01913	0.02786	0.572715
erdafitinib	CSF1R	gain	-1.58558	0.13014	0.62808
erdafitinib	PDGFRA	gain	-1.55272	0.16628	0.690986
erdafitinib	PDGFRB	gain	-1.58558	0.13014	0.62808
erdafitinib	KIT	gain	-1.55272	0.16628	0.690986
erdafitinib	ABCB1	gain	-1.87933	0.03586	0.572715
olaparib	PARP1	gain	-0.0398007	0.92371	0.982273
olaparib	PARP2	gain	-0.152558	0.68556	0.982273
daunorubicin	TOP2A	gain	1.10277	0.19188	0.717631
daunorubicin	TOP2B	gain	1.10277	0.19188	0.717631
doxorubicin	TOP2A	gain	-0.52085	0.64354	0.97015
epirubicin	NOLC1	gain	-4.2071	0.14362	0.654767
epirubicin	TOP2A	gain	-4.08396	0.04989	0.572715
gemcitabine	TYMS	gain	-0.383959	0.48904	0.923742
gemcitabine	CMPK1	gain	-0.643563	0.17361	0.705762
gemcitabine	ABCB1	gain	-0.477408	0.33864	0.866023
gemcitabine	ABCB10	gain	-0.371532	0.53772	0.92424
gemcitabine	DCTD	gain	-0.632459	0.39812	0.866023
gemcitabine	NME1	gain	-0.159428	0.75591	0.982273
methotrexate	DHFR	gain	0.274766	0.58275	0.92424
methotrexate	TYMS	gain	-0.268861	0.62248	0.962015
methotrexate	MTHFD1	gain	0.158307	0.72218	0.982273
methotrexate	MTHFR	gain	-0.199733	0.72242	0.982273
vinblastine	TUBA1A	gain	-1.11191	0.44392	0.917133
vinblastine	TUBB	gain	-1.30621	0.30043	0.866023
vinblastine	TUBD1	gain	-1.4069	0.26227	0.866023
vinblastine	TUBG1	gain	-1.11191	0.44392	0.917133
vinblastine	TUBE1	gain	-1.43224	0.29752	0.866023
vinblastine	JUN	gain	-1.18592	0.44835	0.917133
everolimus	MTOR	gain	0.918343	0.16392	0.690986
temsirolimus	MTOR	gain	0.0151996	0.96517	0.982273
docetaxel	TUBB1	gain	-1.77381	0.0044	0.4114
docetaxel	MAP4	gain	-0.581206	0.51679	0.92424
docetaxel	MAP2	gain	-0.819172	0.38646	0.866023
docetaxel	MAPT	gain	-0.581206	0.51679	0.92424
docetaxel	NR1I2	gain	-1.18122	0.1172	0.626183
paclitaxel	TUBB1	gain	-1.50094	0.13664	0.638792
paclitaxel	MAP4	gain	-0.350702	0.77272	0.982273
paclitaxel	MAP2	gain	0.323022	0.58321	0.92424
paclitaxel	MAPT	gain	-0.350702	0.77272	0.982273
paclitaxel	NR1I2	gain	-1.19348	0.26749	0.866023
bosutinib	ABL1	loss	-1.16483	0.19718	0.809017
bosutinib	SYK	loss	-0.685639	0.49304	0.809017
bosutinib	PTK2B	loss	0.436599	0.61289	0.809017
bosutinib	STK25	loss	-1.00687	0.26761	0.809017
erlotinib	ABL1	loss	-0.720071	0.32041	0.809017
lapatinib	ERBB4	loss	-0.425669	0.64826	0.809017
ponatinib	FGFR1	loss	-1.05476	0.20863	0.809017
ponatinib	TEK	loss	0.0436208	0.948	0.948
sunitinib	ABL1	loss	0.560475	0.50621	0.809017
sunitinib	FGFR1	loss	0.339672	0.70789	0.809017
sunitinib	JAK2	loss	0.560475	0.50621	0.809017
sunitinib	STK16	loss	0.620917	0.43389	0.809017
gemcitabine	DCTD	loss	0.286602	0.6657	0.809017
methotrexate	ATIC	loss	0.105622	0.87269	0.930869
docetaxel	MAP2	loss	-0.71163	0.50059	0.809017
paclitaxel	MAP2	loss	2.0505	0.13549	0.809017
ponatinib	FGFR3	snv	0.0123191	0.98832	0.98832
sunitinib	EPHB1	snv	0.619309	0.43899	0.921675
sunitinib	FGFR3	snv	-0.506136	0.5917	0.921675
erdafitinib	FGFR3	snv	0.501687	0.61445	0.921675
docetaxel	MAP4	snv	0.0276531	0.97049	0.98832
paclitaxel	MAP4	snv	2.27651	0.00791	0.04746

## Sheet: Sup Fig. 12
Source Data Supplementary Fig. 12
Marker	Marker of reference (DAPI)	raw_count_marker	raw_count_DAPI	model	% positive cells	average	SD	N
Ki67	DAPI	0	17	BLCa22	0	0	0	5
Ki67	DAPI	0	11	BLCa22	0
Ki67	DAPI	0	17	BLCa22	0
Ki67	DAPI	0	9	BLCa22	0
Ki67	DAPI	0	11	BLCa22	0
CD44	DAPI	9	17	BLCa22	0.529412	0.662151	0.216854	5
CD44	DAPI	10	11	BLCa22	0.909091
CD44	DAPI	15	17	BLCa22	0.882353
CD44	DAPI	4	9	BLCa22	0.444444
CD44	DAPI	6	11	BLCa22	0.545455
p63	DAPI	0	20	BLCa22	0	0	0	7
p63	DAPI	0	28	BLCa22	0
p63	DAPI	0	20	BLCa22	0
p63	DAPI	0	33	BLCa22	0
p63	DAPI	0	17	BLCa22	0
p63	DAPI	0	17	BLCa22	0
p63	DAPI	0	31	BLCa22	0
CK8	DAPI	12	20	BLCa22	0.6	0.702381	0.134603	4
CK8	DAPI	18	28	BLCa22	0.642857
CK8	DAPI	18	20	BLCa22	0.9
CK8	DAPI	22	33	BLCa22	0.666667
CK14	DAPI	2	17	BLCa22	0.117647	0.119545	0.0560013	3
CK14	DAPI	3	17	BLCa22	0.176471
CK14	DAPI	2	31	BLCa22	0.0645161
GATA3	DAPI	3	62	BLCa22	0.0483871	0.109639	0.0546139	4
GATA3	DAPI	5	62	BLCa22	0.0806452
GATA3	DAPI	3	21	BLCa22	0.142857
GATA3	DAPI	7	42	BLCa22	0.166667
CK20	DAPI	0	62	BLCa22	0	0	0	4
CK20	DAPI	0	62	BLCa22	0
CK20	DAPI	0	21	BLCa22	0
CK20	DAPI	0	42	BLCa22	0
UPKII	DAPI	0	6	BLCa22	0	0	0	3
UPKII	DAPI	0	22	BLCa22	0
UPKII	DAPI	0	17	BLCa22	0
CK5/6	DAPI	5	6	BLCa22	0.833333	0.549614	0.304871	3
CK5/6	DAPI	5	22	BLCa22	0.227273
CK5/6	DAPI	10	17	BLCa22	0.588235
Ki67	DAPI	25	109	BLCa40	0.229358	0.254398	0.183206	7
Ki67	DAPI	8	59	BLCa40	0.135593
Ki67	DAPI	4	65	BLCa40	0.0615385
Ki67	DAPI	3	32	BLCa40	0.09375
Ki67	DAPI	27	98	BLCa40	0.27551
Ki67	DAPI	30	71	BLCa40	0.422535
Ki67	DAPI	18	32	BLCa40	0.5625
CD44	DAPI	1	109	BLCa40	0.00917431	0.0188516	0.022247	4
CD44	DAPI	3	59	BLCa40	0.0508475
CD44	DAPI	1	65	BLCa40	0.0153846
CD44	DAPI	0	32	BLCa40	0
CK8	DAPI	79	98	BLCa40	0.806122	0.742006	0.0598924	3
CK8	DAPI	52	71	BLCa40	0.732394
CK8	DAPI	22	32	BLCa40	0.6875
p63	DAPI	0	43	BLCa40	0	0	0	2
p63	DAPI	0	42	BLCa40	0
CK14	DAPI	1	43	BLCa40	0.0232558	0.0235327	0.000391532	2
CK14	DAPI	1	42	BLCa40	0.0238095
GATA3	DAPI	30	84	BLCa40	0.357143	0.501057	0.122673	6
GATA3	DAPI	36	68	BLCa40	0.529412
GATA3	DAPI	41	59	BLCa40	0.694915
GATA3	DAPI	38	75	BLCa40	0.506667
GATA3	DAPI	30	79	BLCa40	0.379747
GATA3	DAPI	42	78	BLCa40	0.538462
CK20	DAPI	48	84	BLCa40	0.571429	0.50408	0.110705	6
CK20	DAPI	41	68	BLCa40	0.602941
CK20	DAPI	30	59	BLCa40	0.508475
CK20	DAPI	26	75	BLCa40	0.346667
CK20	DAPI	31	79	BLCa40	0.392405
CK20	DAPI	47	78	BLCa40	0.602564
UPKII	DAPI	0	56	BLCa40	0	0.326556	0.296063	4
UPKII	DAPI	27	55	BLCa40	0.490909
UPKII	DAPI	6	36	BLCa40	0.166667
UPKII	DAPI	24	37	BLCa40	0.648649
CK5/6	DAPI	0	56	BLCa40	0	0	0	4
CK5/6	DAPI	0	55	BLCa40	0
CK5/6	DAPI	0	36	BLCa40	0
CK5/6	DAPI	0	37	BLCa40	0
Ki67	DAPI	37	443	BLCa98	0.0835214	0.0699122	0.0222712	3
Ki67	DAPI	21	475	BLCa98	0.0442105
Ki67	DAPI	36	439	BLCa98	0.0820046
CD44	DAPI	182	443	BLCa98	0.410835	0.42567	0.034646	3
CD44	DAPI	221	475	BLCa98	0.465263
CD44	DAPI	176	439	BLCa98	0.400911
p63	DAPI	0	192	BLCa98	0	0	0	3
p63	DAPI	0	227	BLCa98	0
p63	DAPI	0	311	BLCa98	0
CK8	DAPI	74	192	BLCa98	0.385417	0.450418	0.0919252	2
CK8	DAPI	117	227	BLCa98	0.515419
CK14	DAPI	0	311	BLCa98	0	0		1
GATA3	DAPI	27	422	BLCa98	0.063981	0.0585471	0.0150975	3
GATA3	DAPI	24	342	BLCa98	0.0701754
GATA3	DAPI	19	458	BLCa98	0.0414847
CK20	DAPI	75	422	BLCa98	0.177725	0.212374	0.0410031	3
CK20	DAPI	69	342	BLCa98	0.201754
CK20	DAPI	118	458	BLCa98	0.257642
UPKII	DAPI	16	286	BLCa98	0.0559441	0.0559441		1
C5/6	DAPI	0	286	BLCa98	0	0		1
Ki67	DAPI	2	59	BLCa82	0.0338983	0.0199899	0.0410526	11
Ki67	DAPI	0	45	BLCa82	0
Ki67	DAPI	2	36	BLCa82	0.0555556
Ki67	DAPI	0	42	BLCa82	0
Ki67	DAPI	0	37	BLCa82	0
Ki67	DAPI	0	38	BLCa82	0
Ki67	DAPI	3	23	BLCa82	0.130435
Ki67	DAPI	0	47	BLCa82	0
Ki67	DAPI	0	36	BLCa82	0
Ki67	DAPI	0	30	BLCa82	0
Ki67	DAPI	0	43	BLCa82	0
CD44	DAPI	46	59	BLCa82	0.779661	0.749166	0.111521	11
CD44	DAPI	31	45	BLCa82	0.688889
CD44	DAPI	28	36	BLCa82	0.777778
CD44	DAPI	25	42	BLCa82	0.595238
CD44	DAPI	28	37	BLCa82	0.756757
CD44	DAPI	38	38	BLCa82	1
CD44	DAPI	17	23	BLCa82	0.73913
CD44	DAPI	34	47	BLCa82	0.723404
CD44	DAPI	23	36	BLCa82	0.638889
CD44	DAPI	26	30	BLCa82	0.866667
CD44	DAPI	29	43	BLCa82	0.674419
p63	DAPI	0	21	BLCa82	0	0	0	10
p63	DAPI	0	16	BLCa82	0
p63	DAPI	0	119	BLCa82	0
p63	DAPI	0	52	BLCa82	0
p63	DAPI	0	34	BLCa82	0
p63	DAPI	0	30	BLCa82	0
p63	DAPI	0	61	BLCa82	0
p63	DAPI	0	65	BLCa82	0
p63	DAPI	0	82	BLCa82	0
p63	DAPI	0	20	BLCa82	0
CK8	DAPI	0	21	BLCa82	0	0.00560224	0.0137226	6
CK8	DAPI	0	16	BLCa82	0
CK8	DAPI	4	119	BLCa82	0.0336134
CK8	DAPI	0	52	BLCa82	0
CK8	DAPI	0	34	BLCa82	0
CK8	DAPI	0	30	BLCa82	0
CK14	DAPI	4	61	BLCa82	0.0655738	0.195779	0.116943	4
CK14	DAPI	12	65	BLCa82	0.184615
CK14	DAPI	15	82	BLCa82	0.182927
CK14	DAPI	7	20	BLCa82	0.35
GATA3	DAPI	0	48	BLCa82	0	0	0	3
GATA3	DAPI	0	66	BLCa82	0
GATA3	DAPI	0	37	BLCa82	0	0	0	3
CK20	DAPI	0	48	BLCa82	0
CK20	DAPI	0	66	BLCa82	0
CK20	DAPI	0	37	BLCa82	0
UPKII	DAPI	0	43	BLCa82	0	0	0	2
UPKII	DAPI	0	53	BLCa82	0
C5/6	DAPI	0	43	BLCa82	0	0	0	2
C5/6	DAPI	0	53	BLCa82	0
Ki67	DAPI	1	62	BLCa86	0.016129	0.0399694	0.0303254	5
Ki67	DAPI	2	80	BLCa86	0.025
Ki67	DAPI	2	24	BLCa86	0.0833333
Ki67	DAPI	3	50	BLCa86	0.06
Ki67	DAPI	1	65	BLCa86	0.0153846
CD44	DAPI	0	62	BLCa86	0	0.0065	0.00928709	5
CD44	DAPI	1	80	BLCa86	0.0125
CD44	DAPI	0	24	BLCa86	0
CD44	DAPI	1	50	BLCa86	0.02
CD44	DAPI	0	65	BLCa86	0
p63	DAPI	0	169	BLCa86	0	0	0	10
p63	DAPI	0	324	BLCa86	0
p63	DAPI	0	311	BLCa86	0
p63	DAPI	0	472	BLCa86	0
p63	DAPI	0	312	BLCa86	0
p63	DAPI	0	156	BLCa86	0
p63	DAPI	0	153	BLCa86	0
p63	DAPI	0	132	BLCa86	0
p63	DAPI	0	143	BLCa86	0
p63	DAPI	0	167	BLCa86	0
CK8	DAPI	52	169	BLCa86	0.307692	0.321925	0.0433901	5
CK8	DAPI	124	324	BLCa86	0.382716
CK8	DAPI	84	311	BLCa86	0.270096
CK8	DAPI	143	472	BLCa86	0.302966
CK8	DAPI	108	312	BLCa86	0.346154
CK14	DAPI	36	156	BLCa86	0.230769	0.191095	0.0354342	5
CK14	DAPI	26	153	BLCa86	0.169935
CK14	DAPI	30	132	BLCa86	0.227273
CK14	DAPI	22	143	BLCa86	0.153846
CK14	DAPI	29	167	BLCa86	0.173653
GATA3	DAPI	173	247	BLCa86	0.700405	0.804638	0.0898759	5
GATA3	DAPI	223	267	BLCa86	0.835206
GATA3	DAPI	185	198	BLCa86	0.934343
GATA3	DAPI	212	262	BLCa86	0.80916
GATA3	DAPI	157	211	BLCa86	0.744076
CK20	DAPI	82	247	BLCa86	0.331984	0.338043	0.0568885	5
CK20	DAPI	102	267	BLCa86	0.382022
CK20	DAPI	58	198	BLCa86	0.292929
CK20	DAPI	107	262	BLCa86	0.408397
CK20	DAPI	58	211	BLCa86	0.274882
UPKII	DAPI	61	91	BLCa86	0.67033	0.68129	0.144253	5
UPKII	DAPI	35	57	BLCa86	0.614035
UPKII	DAPI	26	54	BLCa86	0.481481
UPKII	DAPI	134	164	BLCa86	0.817073
UPKII	DAPI	448	544	BLCa86	0.823529
CK5/6	DAPI	0	91	BLCa86	0	0	0	5
CK5/6	DAPI	0	57	BLCa86	0
CK5/6	DAPI	0	54	BLCa86	0
CK5/6	DAPI	0	164	BLCa86	0
CK5/6	DAPI	0	544	BLCa86	0
Ki67	DAPI	0	12	BLCa85	0	0	0	2
Ki67	DAPI	0	18	BLCa85	0
CD44	DAPI	6	12	BLCa85	0.5	0.277778	0.31427	2
CD44	DAPI	1	18	BLCa85	0.0555556
GATA3	DAPI	3	5	BLCa85	0.6	0.329957	0.247686	4
GATA3	DAPI	0	12	BLCa85	0
GATA3	DAPI	3	8	BLCa85	0.375
GATA3	DAPI	10	29	BLCa85	0.344828
CK20	DAPI	1	5	BLCa85	0.2	0.157399	0.0333138	4
CK20	DAPI	2	12	BLCa85	0.166667
CK20	DAPI	1	8	BLCa85	0.125
CK20	DAPI	4	29	BLCa85	0.137931
UPKII	DAPI	11	12	BLCa85	0.916667	0.916667		1
CK5/6	DAPI	0	12	BLCa85	0	0		1
Ki67	DAPI	0	27	BLCa60	0	0.0104167	0.0208333	4
Ki67	DAPI	0	35	BLCa60	0
Ki67	DAPI	0	58	BLCa60	0
Ki67	DAPI	3	72	BLCa60	0.0416667
CD44	DAPI	4	27	BLCa60	0.148148	0.0859252	0.0418703	4
CD44	DAPI	2	35	BLCa60	0.0571429
CD44	DAPI	4	58	BLCa60	0.0689655
CD44	DAPI	5	72	BLCa60	0.0694444
p63	DAPI	2	34	BLCa60	0.0588235	0.0816251	0.10045	5
p63	DAPI	1	81	BLCa60	0.0123457
p63	DAPI	3	12	BLCa60	0.25
p63	DAPI	2	23	BLCa60	0.0869565
p63	DAPI	0	15	BLCa60	0
CK8	DAPI	30	34	BLCa60	0.882353	0.948439	0.0601533	3
CK8	DAPI	78	81	BLCa60	0.962963
CK8	DAPI	12	12	BLCa60	1
CK14	DAPI	0	23	BLCa60	0	0	0	2
CK14	DAPI	0	15	BLCa60	0
GATA3	DAPI	6	44	BLCa60	0.136364	0.188547	0.0861572	4
GATA3	DAPI	2	14	BLCa60	0.142857
GATA3	DAPI	6	38	BLCa60	0.157895
GATA3	DAPI	13	41	BLCa60	0.317073
CK20	DAPI	37	44	BLCa60	0.840909	0.88465	0.0786329	4
CK20	DAPI	14	14	BLCa60	1
CK20	DAPI	33	38	BLCa60	0.868421
CK20	DAPI	34	41	BLCa60	0.829268
UPKII	DAPI	24	32	BLCa60	0.75	0.75268	0.0419628	3
UPKII	DAPI	47	66	BLCa60	0.712121
UPKII	DAPI	39	49	BLCa60	0.795918
CK5/6	DAPI	0	32	BLCa60	0	0	0	3
CK5/6	DAPI	0	66	BLCa60	0
CK5/6	DAPI	0	49	BLCa60	0
Ki67	DAPI	2	29	BLCa46	0.0689655	0.0448647	0.0260414	3
Ki67	DAPI	3	62	BLCa46	0.0483871
Ki67	DAPI	1	58	BLCa46	0.0172414
CD44	DAPI	8	29	BLCa46	0.275862	0.212829	0.0815782	3
CD44	DAPI	15	62	BLCa46	0.241935
CD44	DAPI	7	58	BLCa46	0.12069
p63	DAPI	7	68	BLCa46	0.102941	0.158691	0.0380795	4
p63	DAPI	12	69	BLCa46	0.173913
p63	DAPI	20	106	BLCa46	0.188679
p63	DAPI	11	65	BLCa46	0.169231
CK8	DAPI	65	68	BLCa46	0.955882	0.898231	0.0815313	2
CK8	DAPI	58	69	BLCa46	0.84058
CK14	DAPI	64	106	BLCa46	0.603774	0.417271	0.263754	2
CK14	DAPI	15	65	BLCa46	0.230769
GATA3	DAPI	0	54	BLCa46	0	0		1
CK20	DAPI	4	54	BLCa46	0.0740741	0.0740741		1
UPKII	DAPI	0	61	BLCa46	0	0	0	2
UPKII	DAPI	0	97	BLCa46	0
CK5/6	DAPI	16	61	BLCa46	0.262295	0.182694	0.112573	2
CK5/6	DAPI	10	97	BLCa46	0.103093
Ki67	DAPI	0	67	BLCa47	0	0	0	2
Ki67	DAPI	0	69	BLCa47	0
CD44	DAPI	61	67	BLCa47	0.910448	0.926238	0.0223313	2
CD44	DAPI	65	69	BLCa47	0.942029
p63	DAPI	0	33	BLCa47	0	0	0	5
p63	DAPI	0	59	BLCa47	0
p63	DAPI	0	78	BLCa47	0
p63	DAPI	0	35	BLCa47	0
p63	DAPI	0	51	BLCa47	0
CK8	DAPI	7	33	BLCa47	0.212121	0.12301	0.126023	2
CK8	DAPI	2	59	BLCa47	0.0338983
CK14	DAPI	6	78	BLCa47	0.0769231	0.119572	0.0664022	3
CK14	DAPI	3	35	BLCa47	0.0857143
CK14	DAPI	10	51	BLCa47	0.196078
GATA3	DAPI	0	48	BLCa47	0	0		1
CK20	DAPI	0	48	BLCa47	0	0		1
UPKII	DAPI	0	115	BLCa47	0	0	0	2
UPKII	DAPI	0	75	BLCa47	0
CK5/6	DAPI	8	115	BLCa47	0.0695652	0.101449	0.0450909	2
CK5/6	DAPI	10	75	BLCa47	0.133333
Ki67	DAPI	5	458	BLCa92	0.010917	0.0112806	0.00722489	6
Ki67	DAPI	4	328	BLCa92	0.0121951
Ki67	DAPI	8	356	BLCa92	0.0224719
Ki67	DAPI	5	332	BLCa92	0.0150602
Ki67	DAPI	1	274	BLCa92	0.00364964
Ki67	DAPI	1	295	BLCa92	0.00338983
CD44	DAPI	366	458	BLCa92	0.799127	0.818884	0.0467435	6
CD44	DAPI	280	328	BLCa92	0.853659
CD44	DAPI	316	356	BLCa92	0.88764
CD44	DAPI	250	332	BLCa92	0.753012
CD44	DAPI	220	274	BLCa92	0.80292
CD44	DAPI	241	295	BLCa92	0.816949
p63	DAPI	4	301	BLCa92	0.013289	0.00667769	0.00551753	7
p63	DAPI	1	172	BLCa92	0.00581395
p63	DAPI	0	131	BLCa92	0
p63	DAPI	1	210	BLCa92	0.0047619
p63	DAPI	3	262	BLCa92	0.0114504
p63	DAPI	0	114	BLCa92	0
p63	DAPI	2	175	BLCa92	0.0114286
CK8	DAPI	2	301	BLCa92	0.00664452	0.00332226	0.00469838	2
CK8	DAPI	0	172	BLCa92	0
CK14	DAPI	17	131	BLCa92	0.129771	0.118403	0.017562	5
CK14	DAPI	27	210	BLCa92	0.128571
CK14	DAPI	33	262	BLCa92	0.125954
CK14	DAPI	10	114	BLCa92	0.0877193
CK14	DAPI	21	175	BLCa92	0.12
GATA3	DAPI	1	331	BLCa92	0.00302115	0.00659182	0.00310047	3
GATA3	DAPI	4	465	BLCa92	0.00860215
GATA3	DAPI	3	368	BLCa92	0.00815217
CK20	DAPI	0	331	BLCa92	0	0	0	3
CK20	DAPI	0	465	BLCa92	0
CK20	DAPI	0	368	BLCa92	0
UPKII	DAPI	0	267	BLCa92	0	0	0	2
UPKII	DAPI	0	147	BLCa92	0
CK5/6	DAPI	0	267	BLCa92	0	0	0	2
CK5/6	DAPI	0	147	BLCa92	0
Ki67	DAPI	28	83	BLCa33	0.337349
CD44	DAPI	15	83	BLCa33	0.180723
Ki67	DAPI	8	380	BLCa34	0.0210526	0.0106148	0.0122578	4
Ki67	DAPI	7	327	BLCa34	0.0214067
Ki67	DAPI	0	71	BLCa34	0
Ki67	DAPI	0	45	BLCa34	0
CD44	DAPI	45	380	BLCa34	0.118421	0.0502475	0.0598385	4
CD44	DAPI	27	327	BLCa34	0.0825688
CD44	DAPI	0	71	BLCa34	0
CD44	DAPI	0	45	BLCa34	0
p63	DAPI	13	112	BLCa34	0.116071	0.0840217	0.0548763	4
p63	DAPI	4	85	BLCa34	0.0470588
p63	DAPI	0	41	BLCa34	0
p63	DAPI	0	71	BLCa34	0
CK8	DAPI	72	366	BLCa34	0.196721	0.520124	0.404409	4
CK8	DAPI	58	402	BLCa34	0.144279
CK8	DAPI	96	112	BLCa34	0.857143
CK8	DAPI	75	85	BLCa34	0.882353
CK14	DAPI	3	41	BLCa34	0.0731707	0.0365854	0.0517395	2
CK14	DAPI	0	71	BLCa34	0
UPKII	DAPI	0	91	BLCa34	0	0.201832	0.175367	3
UPKII	DAPI	116	366	BLCa34	0.31694
UPKII	DAPI	116	402	BLCa34	0.288557
CK20	DAPI	63	91	BLCa34	0.692308	0.692308		1
GATA3	DAPI	79	104	BLCa34	0.759615	0.703337	0.0795895	2
GATA3	DAPI	77	119	BLCa34	0.647059
CK5/6	DAPI	0	104	BLCa34	0	0	0	2
CK5/6	DAPI	0	119	BLCa34	0
Ki67	DAPI	10	202	BLCa112	0.049505	0.0595027	0.0201593	3
Ki67	DAPI	5	108	BLCa112	0.0462963
Ki67	DAPI	11	133	BLCa112	0.0827068
CD44	DAPI	20	202	BLCa112	0.0990099	0.0922022	0.0246976	3
CD44	DAPI	7	108	BLCa112	0.0648148
CD44	DAPI	15	133	BLCa112	0.112782
p63	DAPI	7	232	BLCa112	0.0301724	0.0343532	0.00868564	7
p63	DAPI	10	272	BLCa112	0.0367647
p63	DAPI	9	195	BLCa112	0.0461538
p63	DAPI	10	234	BLCa112	0.042735
p63	DAPI	7	340	BLCa112	0.0205882
p63	DAPI	9	256	BLCa112	0.0351562
p63	DAPI	5	173	BLCa112	0.0289017
CK8	DAPI	179	232	BLCa112	0.771552	0.666552	0.198758	4
CK8	DAPI	102	272	BLCa112	0.375
CK8	DAPI	158	195	BLCa112	0.810256
CK8	DAPI	166	234	BLCa112	0.709402
CK14	DAPI	38	340	BLCa112	0.111765	0.155007	0.0402593	3
CK14	DAPI	49	256	BLCa112	0.191406
CK14	DAPI	28	173	BLCa112	0.16185
GATA3	DAPI	131	261	BLCa112	0.501916	0.571275	0.061248	3
GATA3	DAPI	158	266	BLCa112	0.593985
GATA3	DAPI	131	212	BLCa112	0.617925
CK20	DAPI	182	261	BLCa112	0.697318	0.70039	0.0275264	3
CK20	DAPI	194	266	BLCa112	0.729323
CK20	DAPI	143	212	BLCa112	0.674528
UPKII	DAPI	233	285	BLCa112	0.817544	0.870946	0.0976106	3
UPKII	DAPI	180	183	BLCa112	0.983607
UPKII	DAPI	250	308	BLCa112	0.811688
CK5/6	DAPI	0	285	BLCa112	0	0	0	3
CK5/6	DAPI	0	183	BLCa112	0
CK5/6	DAPI	0	308	BLCa112	0
Ki67	DAPI	0	150	BLCa100	0	0	0	4
Ki67	DAPI	0	67	BLCa100	0
Ki67	DAPI	0	159	BLCa100	0
Ki67	DAPI	0	85	BLCa100	0
CD44	DAPI	115	150	BLCa100	0.766667	0.759654	0.0305168	4
CD44	DAPI	48	67	BLCa100	0.716418
CD44	DAPI	122	159	BLCa100	0.767296
CD44	DAPI	67	85	BLCa100	0.788235
p63	DAPI	0	198	BLCa100	0	0	0	4
p63	DAPI	0	72	BLCa100	0
p63	DAPI	0	94	BLCa100	0
p63	DAPI	0	128	BLCa100	0
CK8	DAPI	80	198	BLCa100	0.40404	0.484956	0.107082	3
CK8	DAPI	32	72	BLCa100	0.444444
CK8	DAPI	57	94	BLCa100	0.606383
CK14	DAPI	0	128	BLCa100	0	0		1
GATA3	DAPI	0	73	BLCa100	0	0	0	3
GATA3	DAPI	0	63	BLCa100	0
GATA3	DAPI	0	70	BLCa100	0
CK20	DAPI	3	73	BLCa100	0.0410959	0.272958	0.204682	3
CK20	DAPI	22	63	BLCa100	0.349206
CK20	DAPI	30	70	BLCa100	0.428571
UPKII	DAPI	0	79	BLCa100	0	0	0	2
UPKII	DAPI	0	114	BLCa100	0
CK5/6	DAPI	10	79	BLCa100	0.126582	0.0896069	0.052291	2
CK5/6	DAPI	6	114	BLCa100	0.0526316
Ki67	DAPI	8	30	BLCa35	0.266667	0.162	0.147	5
Ki67	DAPI	9	25	BLCa35	0.36
Ki67	DAPI	2	24	BLCa35	0.0833333
Ki67	DAPI	0	21	BLCa35	0
Ki67	DAPI	2	20	BLCa35	0.1
CD44	DAPI	28	30	BLCa35	0.933333	0.679905	0.197251	5
CD44	DAPI	11	25	BLCa35	0.44
CD44	DAPI	16	24	BLCa35	0.666667
CD44	DAPI	17	21	BLCa35	0.809524
CD44	DAPI	11	20	BLCa35	0.55
p63	DAPI	0	17	BLCa35	0	0	0	9
p63	DAPI	0	19	BLCa35	0
p63	DAPI	0	38	BLCa35	0
p63	DAPI	0	19	BLCa35	0
p63	DAPI	0	20	BLCa35	0
p63	DAPI	0	15	BLCa35	0
p63	DAPI	0	23	BLCa35	0
p63	DAPI	0	30	BLCa35	0
p63	DAPI	0	21	BLCa35	0
CK8	DAPI	9	17	BLCa35	0.529412	0.547884	0.167193	6
CK8	DAPI	9	19	BLCa35	0.473684
CK8	DAPI	13	38	BLCa35	0.342105
CK8	DAPI	16	19	BLCa35	0.842105
CK8	DAPI	10	20	BLCa35	0.5
CK8	DAPI	9	15	BLCa35	0.6
CK14	DAPI	0	23	BLCa35	0	0	0	3
CK14	DAPI	0	30	BLCa35	0
CK14	DAPI	0	21	BLCa35	0
GATA3	DAPI	13	30	BLCa35	0.433333	0.394522	0.248282	7
GATA3	DAPI	15	42	BLCa35	0.357143
GATA3	DAPI	1	23	BLCa35	0.0434783
GATA3	DAPI	7	24	BLCa35	0.291667
GATA3	DAPI	9	16	BLCa35	0.5625
GATA3	DAPI	2	8	BLCa35	0.25
GATA3	DAPI	14	17	BLCa35	0.823529
CK20	DAPI	16	30	BLCa35	0.533333	0.440456	0.128813	7
CK20	DAPI	16	42	BLCa35	0.380952
CK20	DAPI	8	23	BLCa35	0.347826
CK20	DAPI	10	24	BLCa35	0.416667
CK20	DAPI	10	16	BLCa35	0.625
CK20	DAPI	2	8	BLCa35	0.25
CK20	DAPI	9	17	BLCa35	0.529412
UPKII	DAPI	0	12	BLCa35	0	0	0	3
UPKII	DAPI	0	12	BLCa35	0
UPKII	DAPI	0	12	BLCa35	0
CK5/6	DAPI	0	12	BLCa35	0	0	0	3
CK5/6	DAPI	0	12	BLCa35	0
CK5/6	DAPI	0	12	BLCa35	0
Ki67	DAPI	45	305	BLCa48	0.147541	0.134561	0.0183568	2
Ki67	DAPI	40	329	BLCa48	0.121581
CD44	DAPI	283	305	BLCa48	0.927869	0.936579	0.0123177	2
CD44	DAPI	311	329	BLCa48	0.945289
p63	DAPi	21	151	BLCa48	0.139073	0.129304	0.0293232	6
p63	DAPI	10	129	BLCa48	0.0775194
p63	DAPI	26	187	BLCa48	0.139037
p63	DAPI	28	178	BLCa48	0.157303
p63	DAPI	10	88	BLCa48	0.113636
p63	DAPI	20	134	BLCa48	0.149254
CK8	DAPi	43	151	BLCa48	0.284768	0.255503	0.0593841	3
CK8	DAPI	38	129	BLCa48	0.294574
CK8	DAPI	35	187	BLCa48	0.187166
CK14	DAPi	15	178	BLCa48	0.0842697	0.0430153	0.0421624	3
CK14	DAPI	0	88	BLCa48	0
CK14	DAPI	6	134	BLCa48	0.0447761
GATA3	DAPI	20	178	BLCa48	0.11236	0.109977	0.00336909	2
GATA3	DAPI	17	158	BLCa48	0.107595
CK20	DAPI	4	178	BLCa48	0.0224719	0.0333879	0.0154375	2
CK20	DAPI	7	158	BLCa48	0.0443038
UPKII	DAPi	0	225	BLCa48	0	0	0	3
UPKII	DAPI	0	255	BLCa48	0
UPKII	DAPI	0	183	BLCa48	0
CK5/6	DAPi	42	225	BLCa48	0.186667	0.16579	0.0224301	3
CK5/6	DAPI	43	255	BLCa48	0.168627
CK5/6	DAPI	26	183	BLCa48	0.142077

## Sheet: Sup Fig. 15
Source Data Supplementary Fig 15
sample	pdos_morphology	purity	genomic_burden	tumor burden
blca22	solid	0.96	0.202447	3.94486
blca35	solid	0.23	0.94343	6.94296
blca46	solid	0.82	0.997746	4.08688
blca40	solid	0.54	0.141509	6.81763
blca50	solid	0.88	0.848644	3.5346
blca82	solid	0.5	0.342322	1.90931
blca98	solid	0.58	0.766338	11.8504
BLCa47	solid	NA	NA	3.88174
BLCa27	soldi	NA	NA	0.220912
BLCa48	solid	NA	NA	0.110456
BLCa92	solid	NA	NA	3.20323
blca60	mixed	0.93	0.0579198	3.77129
blca69	mixed	0.54	0.13561	30.0756
blca112	mixed	0.94	0.0852714	4.57604
blca33	mixed	0.7	0.263351	11.2192
blca100	mixed	NA	NA	1.89353
blca34	hollow	0.99	0.00107017	1.51483
blca61	hollow	0.93	0.0313401	6.61159
blca81	hollow	0.58	0.112963	24.8368
blca57	hollow	0.87	0.0632915	4.0711
blca86	hollow	0.96	0.111243	5.58592
BLCa85	hollow	NA	NA	5.17566

## Sheet: Sup Fig. 17b-c
Source data Supplementary Fig.17b-c
class	drug	beta	pval	fdr
morphology	untreated	-0.302637	0.22621	1
morphology	dmso	-4.31986e-16	1	1
morphology	h2o	-4.41818e-16	1	1
morphology	bosutinib	-0.0490469	0.90034	1
morphology	cisplatin_6_um	-1.00298	0.09768	1
morphology	epirubicin	-2.17566	0.06756	1
morphology	everolimus	0.72636	0.0473	1
morphology	erlotinib	0.186991	0.76779	1
morphology	docetaxel	-0.930061	0.05102	1
morphology	lapatinib	-0.405639	0.68037	1
morphology	crizotinib	-0.354368	0.38714	1
morphology	gemcitabine	-0.922596	0.14391	1
morphology	cisplatin+gemcitabine	-1.35608	0.17166	1
morphology	cisplatin_14_um	0.96039	0.03903	0.89769
morphology	daunorubicin	-0.0353582	0.96473	1
morphology	doxorubicin	-1.72244	0.07981	1
morphology	methotrexate	1.19965	0.02152	0.538
morphology	olaparib	0.601527	0.18322	1
morphology	paclitaxel	-1.8692	0.03629	0.87096
morphology	ponatinib	-1.0151	0.02057	0.53482
morphology	rapamycin	-0.256979	0.51372	1
morphology	sunitinib	-0.45503	0.58087	1
morphology	temsirolimus	-0.078023	0.80239	1
morphology	vinblastine	-0.0496483	0.91513	1
morphology	mmc	0.90135	0.39707	1
morphology	erdafitinib	-1.46633	0.1081	1
subtype	untreated	0.301758	0.23626	1
subtype	dmso	-1.64966e-16	1	1
subtype	h2o	3.35385e-16	1	1
subtype	bosutinib	0.574305	0.25304	1
subtype	cisplatin_6_um	1.23011	0.00636	0.16536
subtype	epirubicin	-0.797139	0.60226	1
subtype	everolimus	0.0443904	0.9208	1
subtype	erlotinib	0.188441	0.77661	1
subtype	docetaxel	0.434779	0.44283	1
subtype	lapatinib	-0.755236	0.41853	1
subtype	crizotinib	-0.0374691	0.97752	1
subtype	gemcitabine	0.651083	0.23721	1
subtype	cisplatin+gemcitabine	1.25093	0.09297	1
subtype	cisplatin_14_um	0.0129124	0.97159	1
subtype	daunorubicin	0.550398	0.32055	1
subtype	doxorubicin	0.337614	0.71984	1
subtype	methotrexate	-0.629139	0.19764	1
subtype	olaparib	-0.633237	0.09161	1
subtype	paclitaxel	-0.622375	0.42055	1
subtype	ponatinib	-0.336744	0.3866	1
subtype	rapamycin	0.0925498	0.77079	1
subtype	sunitinib	-0.420453	0.56268	1
subtype	temsirolimus	-0.41372	0.11551	1
subtype	vinblastine	0.296969	0.75819	1
subtype	mmc	0.702421	0.3525	1
subtype	erdafitinib	-0.349549	0.64387	1

## Sheet: Sup Fig. 18b
Source Data Supplementary Fig. 18b
	Baseline								Relapse								Relapse 2				Relapse 3
Untreated	0.891493	0.864351	1.15551	0.817223	0.81895	0.950219	1.14465	1.01869	0.695853	0.791544	1.06389	0.819617	0.705782	0.841871	1.34412	1.02195	1.09138	1.22847	0.826918	0.853226	0.858815	1.13372	1.04643	0.950114	0.939413	1.07151
Vehicle DMSO	0.539387	1.26827	1.71871	0.893221	1.06261	1.17155	0.634631	0.711616	0.875251	1.23234	0.662815	1.83935	0.93876	0.722386	0.850259	0.878846	0.970945	1.20277	0.808825		0.781227	0.908311	1.00095	0.8237
Epirubicin	0.201098	0.544075	0.265869	0.244155					0.61865	0.712629	1.11114	0.687294					1.24251	1.16925	0.866546		0.712669	0.937406	0.951452	0.998607
